# Supplementary material for: The haplotype-resolved T2T genome of teinturier cultivar Yan73 reveals the genetic basis of anthocyanin biosynthesis in grapes
Source: Hortic Res. 2023 Oct 13;10(11):uhad205. doi: 10.1093/hr/uhad205 (PMC10689054; doi:10.1093/hr/uhad205)
Supplement: supple_uhad205 [file supple_uhad205.zip]

Archive with 1 entries (1 files):
- supple_uhad205.rar
